# Supplementary material for: EPISCORE: cell type deconvolution of bulk tissue DNA methylomes from single-cell RNA-Seq data
Source: Genome Biol. 2020 Sep 4;21:221. doi: 10.1186/s13059-020-02126-9 (PMC7650528; doi:10.1186/s13059-020-02126-9)
Supplement: Supplementary file 2 — Additional file 2. Database data. An .Rd. data object file to be read in with R, containing the matched mRNA expression and DNA methylation data matrices for each of the two databases (Stem-cell matrix compendium-SCM2, and Epigenomics Roadmap-RMAP). [file 13059_2020_2126_MOESM2_ESM.rd]

Archive with 1 entries (1 files):
- 13059_2020_2126_MOESM2_ESM.rd.out
