# Supplementary material for: EPISCORE: cell type deconvolution of bulk tissue DNA methylomes from single-cell RNA-Seq data
Source: Genome Biol. 2020 Sep 4;21:221. doi: 10.1186/s13059-020-02126-9 (PMC7650528; doi:10.1186/s13059-020-02126-9)
Supplement: Supplementary file 4 — Additional file 4. EPISCORE DNAm reference for breast tissue. An .Rd. data object file, containing the EPISCORE DNAm reference matrices derived from SCM2, RMAP and the final merged one. [file 13059_2020_2126_MOESM4_ESM.rd]

Archive with 1 entries (1 files):
- 13059_2020_2126_MOESM4_ESM.rd.out
