# Supplementary material for: EPISCORE: cell type deconvolution of bulk tissue DNA methylomes from single-cell RNA-Seq data
Source: Genome Biol. 2020 Sep 4;21:221. doi: 10.1186/s13059-020-02126-9 (PMC7650528; doi:10.1186/s13059-020-02126-9)
Supplement: Supplementary file 5 — Additional file 5. Gold-standard differentially methylated CpGs between breast cancer subtypes. An .Rd. data object file containing a matrix listing differentially methylated CpGs between triple negative estrogen receptor negative and estrogen-receptor positive breast cancer. [file 13059_2020_2126_MOESM5_ESM.rd]

Archive with 1 entries (1 files):
- 13059_2020_2126_MOESM5_ESM.rd.out
